# Supplementary material for: Zn-Responsive Proteome Profiling and Time-Dependent Expression of Proteins Regulated by MTF-1 in A549 Cells
Source: PLoS One. 2014 Aug 27;9(8):e105797. doi: 10.1371/journal.pone.0105797 (PMC4146543; doi:10.1371/journal.pone.0105797)
Supplement: File S1 — Proteins identified by MALDI TOF/TOF. (XLS) [file pone.0105797.s001.xls]

## Sheet: Differential proteins
Number	Protein Name	gi	ratio	Mass	pI	Score	Matches	Sequence Coverage (%)	Gene Name	Molecular Function
1	actin, cytoplasmic2	4501887	-1000000	42108	5.31	314	9(4)	25	ACTG1	structural constituent of cytoskeleton
2	RNH1 protein, partial	15029922	-2.3	50104	4.83	74	16	28	RNH1	protein binding, enzyme inhibitor activity
3	mutant beta-actin (beta'-actin)	28336	-1000000	42128	5.22	102	4(2)	15	ACTB	structural constituent of cytoskeleton
4	annexin A2 isoform 2	4757756	-1000000	38808	7.57	321	14(3)	48	ANXA2	calcium ion binding, calcium-dependent phospholipid binding
5	elongation factor 1-alpha 1	4503471	-1000000	50451	9.1	64	3(0)	8	EEF1A1	GTPase activity, translation factor activity, nucleic acid binding, protein binding
6	HSP90AA1 protein	12654329	-1000000	64749	5.1	40	3(0)	5	HSP90AA1	molecular chaperone that promotes the maturation, structural maintenance and proper regulation of specific target proteins involved for instance in cell cycle control and signal transduction.
7	tubulin 5-beta	35959	-1000000	50055	4.81	87	3(1)	4	TUBB4A	structural constituent of cytoskeleton
8	actin, cytoplasmic 1	4501885	-1000000	42052	5.29	240	5(3)	2	ACTB	structural constituent of cytoskeleton
9	eukaryotic initiation factor 4AII	485388	-2.7	46593	5.33	78	3(0)	7	EIF4A2	RNA helicase activity translation factor activity, nucleic acid binding translation initiation factor activity
10	T-complex protein 1 subunit delta	1200184	-1000000	58316	7.52	48	1(1)	1	CCT4	molecular chaperone; assists the folding of proteins upon ATP hydrolysis.
11	cell cycle protein p38-2G4 homolog	2697005	-2.3	44127	6.13	74	2(1)	4	PA2G4	metallopeptidase activity, transcription factor activity
12	fascin	4507115	-1000000	55123	6.84	217	8(3)	17	FSCN1	structural constituent of cytoskeleton, actin binding
13	beta-enolase isoform 1	301897469	-1000000	47299	7.59	63	2(1)	7	ENO3	appears to have a function in striated muscle development and regeneration
14	guanine nucleotide-binding protein subunit beta-2-like 1	5174447	-1000000	35511	7.6	194	6(1)	22	GNB2L1	involved in the recruitment, assembly and/or regulation of a variety of signaling molecules.
15	heterogeneous nuclear ribonucleoprotein A1, isoform CRA_g	119617173	-4.5	32924	9.43	108	10	37	HNRNPA1	RNA splicing factor activity, transesterification mechanism structural constituent of ribosome, poly(A) RNA binding
16	splicing factor, arginine/serine-rich 7, 35kDa, isoform CRA_b	119620769	-1000000	15476	9.69	92	8	53	SRSF7	RNA splicing factor activity, transesterification mechanism structural constituent of ribosome, poly(A) RNA binding
17	HSP90AA1 protein	83318444	-1000000	68614	5.11	72	13	22	HSP90AA1	molecular chaperone
18	protein phosphatase-2A regulatory subunit-beta, partial	189430	2.2	64543	5.06	48	2(0)	5	PPP2R1B	phosphoprotein phosphatase activity

## Sheet: Other proteins identified 
Number	Protein Name	gi	Mass	pI	Score	Matches	Sequence Coverage (%)	Gene Name
19	nucleosome assembly protein 1-like 1	4758756	45631	4.36	48	4(0)	12	NAP1L1
20	Prt1 homolog	1778051	99561	4.96	44	2(0)	2	EIF3B
21	karyopherin beta 3	2102696	124994	4.84	103	8(0)	11	IPO5
22	nuclear migration protein nudC	5729953	38276	5.27	100	5(1)	11	NUDC
23	KIAA0072	505106	56428	5.35	92	6(0)	15	PSMD5
24	60 kDa heat shock protein, mitochondrial	31542947	61187	5.7	300	9(4)	23	HSPD1
25	succinate dehydrogenase flavoprotein subunit	347134	73670	7.06	68	4(0)	8	SDHA
26	adenylosuccinate lyase	3983439	55577	6.69	57	2(0)	7	ADSL
27	T-complex protein 1 subunit eta isoform a	5453607	59842	7.55	45	3(0)	8	CCT7
28	GTP-binding nuclear protein Ran	5453555	24579	7.01	171	9(6)	46	RAN
29	lactate dehydrogenase A variant	62897717	36951	7.63	482	13(7)	46	LDHA
30	voltage-dependent anion-selective channel protein	4507879	30868	8.62	201	8(1)	35	VDAC1
31	glyceraldehyde-3-phosphate dehydrogenase	31645	36202	8.26	90	3(1)	12	GAPDH
32	ADP-ribosylation factor 1	4502201	20741	6.32	196	7(4)	44	ARF1
33	inorganic pyrophosphatase	11056044	33095	5.54	59	4(0)	17	PPA1
34	proteasome activator hPA28 suunit beta	1008915	27502	5.44	431	10(5)	46	PSME2
35	NEDD8-conjugating enzyme Ubc12	4507791	21172	7.57	111	5(0)	22	UBE2M
36	pyruvate kinase	35505	58411	7.58	77	3(1)	7	PKM
37	proteasome subunit beta type-2 isoform 1	4506195	22993	6.51	103	3(2)	18	PSMB2
38	UV excision repair protein RAD23 homolog B isoform 1	4506387	43202	4.79	75	4(0)	9	RAD23B
39	cyclophilin, partial	181250	22654	9.33	48	3(1)	13	PPIB
40	thioredoxin domain-containing protein 17	14249348	14217	5.4	99	2(2)	19	TXNDC17
41	SMT3A protein	1770517	11704	5.89	36	1(0)	11	SUMO3
42	cytokeratin 8	181573	53529	5.52	447	12(5)	25	KRT8
43	elongation factor Tu	704416	49851	7.7	505	9(7)	26	TUFM
44	annexin A2 isoform 2	4757756	38808	7.57	66	2(1)	6	ANXA2
45	alpha-enolase isoform 1	4503571	47481	7.01	279	6(5)	14	ENO1
46	B23 nucleophosmin (280 AA)	825671	31090	4.71	260	5(3)	2	NPM1
47	calreticulin precursor	4757900	48283	4.29	163	4(2)	7	CALR
48	heat shock cognate 71 kDa protein isoform 1	5729877	71082	5.37	373	7(5)	14	HSPA8
49	tubulin, beta	18088719	50096	4.75	253	7(5)	18	TUBB
50	alpha-tubulin	37492	50810	5.02	297	8(5)	23	TUBA1A
51	profilin-1	4826898	15216	8.44	155	6(1)	42	PFN1
52	L-lactate dehydrogenase A chain isoform 1	5031857	36950	8.44	231	9(3)	3	LDHA
53	T-complex protein 1 subunit zeta isoform a	4502643	58444	6.23	219	8(3)	16	CCT6A
54	elongation factor 1-gamma	4503481	50429	6.25	274	9(4)	21	EEF1G
55	40S ribosomal protein S12	14277700	14905	6.81	69	2(1)	17	RPS12
56	galectin-1	4504981	15048	5.34	176	5(2)	41	LGALS1
57	elongation factor 1-beta	4503477	24919	4.5	273	6(3)	27	EEF1B2
58	14-3-3 protein epsilon	5803225	29326	4.63	194	4(4)	19	YWHAE
59	calmodulin	4502549	16827	4.09	72	3(1)	36	CALM2
60	macropain subunit delta	296734	19590	5.01	68	5	33	PSMB6
61	tropomyosin alpha-4 chain isoform 2	4507651	28619	4.67	116	8	26	TPM4
62	tropomyosin 3	55665780	27386	4.77	138	12	34	TPM3
63	adenine phosphoribosyltransferase isoform a	4502171	19766	5.78	54	3(0)	31	APRT
64	14-3-3 protein zeta/delta	4507953	27899	4.73	653	13(7)	55	YWHAZ
65	14-3-3 protein beta/alpha	4507949	28179	4.76	508	14(6)	5	YWHAB
66	triosephosphate isomerase isoform 1	4507645	26938	6.45	88	7	28	TPI1
67	voltage-dependent anion-selective channel protein 1	4507879	30868	8.62	85	7	26	VDAC1
68	fascin	4507115	55123	6.84	168	13	28	FSCN1
69	peptidyl-prolyl cis-trans isomerase A	10863927	18229	7.68	155	11	50	PPIA
70	60S acidic ribosomal protein P2	4506671	11658	4.42	120	7	78	RPLP2
71	protein S100-A4	4506765	11949	5.85	97	6	45	S100A4
72	chloride intracellular channel protein 1	14251209	27248	5.09	93	7	41	CLIC1
73	heat shock protein	386785	70110	5.42	87	9	17	HSPA1A
74	ACTB protein, partial	15277503	40536	5.55	172	13	43	ACTB
75	eukaryotic translation initiation factor 5A-1 isoform B	4503545	17049	5.08	74	5	35	EIF5A
76	fructose-bisphosphate aldolase A isoform 1	4557305	39851	8.3	105	9	39	ALDOA
77	reticulocalbin-1 precursor	4506455	38866	4.86	92	7	31	RCN1
78	laminin-binding protein	34234	31888	4.84	156	11	49	RPSA
79	reticulocalbin-1 precursor	4506455	38866	4.86	105	8	32	RCN1
80	annexin A5, isoform CRA_c	119625664	32996	4.95	112	9	31	ANXA5
81	creatine kinase B-type	21536286	42902	5.34	173	13	42	CKB
82	aldose reductase	4502049	36230	6.51	106	8	43	AKR1B1
83	complement component 1 Q subcomponent-binding protein, mitochondrial	31742	72	0.26	72	5	26	C1QBP
84	elongation factor 1-delta isoform 2	25453472	31217	4.9	73	5	25	EEF1D
85	serine-threonine kinase receptor-associated protein	148727341	38756	4.98	135	10	44	STRAP
86	hypoxanthine-guanine phosphoribosyltransferase	4504483	24792	6.21	104	8	40	HPRT1
